# Supplementary material for: The sequence alignment problem: boundary conditions as the unifying principle
Source: Brief Bioinform. 2026 Jun 21;27(3):bbag333. doi: 10.1093/bib/bbag333 (PMC13283437; doi:10.1093/bib/bbag333)
Supplement: Supplementary_material_bbag333 [file supplementary_material_bbag333.zip]

Archive with 4 entries (4 files):
- appendix_bbag333.docx
- design_bbag333.pptx
- Supplementary_Figure_S1_bbag333.docx
- Visualization_of_Sequence_Alignment_bbag333.html
